# Supplementary material for: Interleukin-2 and Tretinoin for Myeloproliferative Neoplasms and to Target Type 1 Calreticulin-Driven Neoplasms: Advancements in Immune Regenerative Medicine
Source: Int J Mol Sci. 2026 Mar 20;27(6):2814. doi: 10.3390/ijms27062814 (PMC13027028; doi:10.3390/ijms27062814)
Supplement: Supplementary file 1 [file ijms-27-02814-s001.zip]

Archive with 1 entries (1 files):
- ijms-4091858-supplementary.pdf
